# Supplementary material for: Increased iron content in the heart of the Fmr1 knockout mouse
Source: Biometals. 2021 Jun 5;34(4):947–54. doi: 10.1007/s10534-021-00320-1 (PMC8313461; doi:10.1007/s10534-021-00320-1)
Supplement: Supplementary file 1 — Supplementary file1 (XLSM 29 kb) [file 10534_2021_320_MOESM1_ESM.xlsm]

## Sheet: Sheet1
	Na(CX)	Na(CB)	Na(L)	Na(S)	Na(H)	Mg(CX)	Mg(CB)	Mg(L)	Mg(S)	Mg(H)	P(CX)	P(CB)	P(L)	P(S)	P(H)	K(CX)	K(CB)	K(L)	K(S)	K(H)	Mn(CX)	Mn(CB)	Mn(L)	Mn(S)	Mn(H)	Fe(CX)	Fe(CB)	Fe(L)	Fe(S)	Fe(H)	Cu(CX)	Cu(CB)	Cu(L)	Cu(S)	Cu(H)	w(CX)	w(CB)	w(L)	w(S)	w(H)
Na(CX)	1	0.857328	-0.27176	0.690947	0.0372809	0.866771	0.76442	-0.161791	0.612817	0.133883	0.884683	0.781627	-0.0306903	0.585722	0.140046	0.86418	0.715229	-0.406754	0.643002	0.142802	0.78642	0.82961	-0.589679	0.439778	0.0122542	0.415773	0.299866	0.646941	0.846336	-0.0174494	0.854603	0.209955	-0.182141	0.604145	0.115986	-0.612892	-0.595556	-0.0225999	-0.410759	-0.0761934
Na(CB)	0.857328	1	-0.375885	0.468653	0.0310888	0.591647	0.799723	-0.0523733	0.357174	0.258594	0.671605	0.829411	-0.051317	0.32498	0.264495	0.606593	0.721874	-0.0693144	0.356371	0.324918	0.397748	0.76962	-0.0821223	0.471813	0.219946	0.366906	0.542007	0.497708	0.818877	0.151851	0.563505	0.405784	-0.0412061	0.316602	0.227989	-0.488389	-0.569144	0.16631	-0.171267	-0.0557974
Na(L)	-0.27176	-0.375885	1	-0.195845	-0.215583	-0.0081093	-0.649693	0.422906	-0.20092	-0.569199	-0.0968273	-0.679453	0.407486	-0.287391	-0.554999	0.00904605	-0.512806	0.220939	-0.203218	-0.554606	-0.111551	-0.557303	0.0707744	-0.48166	-0.718711	-0.29504	-0.440339	-0.206556	-0.146716	-0.561319	-0.165399	-0.362534	0.295261	-0.244733	-0.595111	0.0834399	0.366312	0.420608	-0.209208	0.347147
Na(S)	0.690947	0.468653	-0.195845	1	0.211495	0.604986	0.461673	-0.150661	0.941095	0.33368	0.589988	0.492452	-0.0475192	0.925304	0.374451	0.595963	0.310101	-0.313236	0.93733	0.249063	0.454656	0.47344	-0.600065	0.633809	0.0877651	0.104054	-0.07344	0.234219	0.69955	0.177147	0.614225	-0.128857	-0.0327551	0.926218	0.312122	-0.611404	-0.299017	0.00621371	-0.619854	-0.0129868
Na(H)	0.0372809	0.0310888	-0.215583	0.211495	1	-0.141296	0.122436	0.151161	0.237819	0.565072	-0.113359	0.105944	0.106924	0.250807	0.570792	-0.154271	0.222151	0.103592	0.231723	0.523827	-0.197358	0.1569	0.26696	0.484789	0.419609	-0.145682	0.140249	-0.034883	0.0888894	0.515616	-0.126513	0.156097	0.138868	0.14734	0.529299	0.163362	-0.0184055	0.07706	0.246971	-0.55806
Mg(CX)	0.866771	0.591647	-0.0081093	0.604986	-0.141296	1	0.552707	-0.0765144	0.472722	0.116759	0.991511	0.559312	0.074815	0.41689	0.10214	0.996645	0.547264	-0.329675	0.506327	0.15198	0.862126	0.626687	-0.58881	0.189881	-0.0903255	0.592337	0.227569	0.463595	0.677618	0.0131525	0.856448	0.0897029	-0.0421045	0.473983	0.11247	-0.675772	-0.476525	0.0537072	-0.500918	-0.20255
Mg(CB)	0.76442	0.799723	-0.649693	0.461673	0.122436	0.552707	1	0.0355463	0.299344	0.38459	0.656971	0.992084	0.0600881	0.289957	0.423017	0.545837	0.960548	0.188964	0.293555	0.396211	0.337258	0.940265	0.210818	0.485839	0.344251	0.442849	0.739291	0.368384	0.572661	0.250027	0.72225	0.707565	0.177024	0.292025	0.351888	-0.399626	-0.797969	0.00960527	-0.11199	0.0692989
Mg(L)	-0.161791	-0.0523733	0.422906	-0.150661	0.151161	-0.0765144	0.0355463	1	-0.300998	-0.14322	-0.0924437	-0.0736821	0.972532	-0.314095	-0.0854938	-0.0402235	0.0927816	0.841038	-0.288815	-0.155217	-0.307821	-0.112917	0.492637	-0.595493	-0.518288	-0.424826	-0.173557	-0.209359	-0.421592	-0.371192	-0.213839	-0.114121	0.914722	-0.314238	-0.222797	0.438848	-0.069166	0.866552	0.205889	0.331529
Mg(S)	0.612817	0.357174	-0.20092	0.941095	0.237819	0.472722	0.299344	-0.300998	1	0.202553	0.440927	0.334742	-0.171023	0.99193	0.23255	0.462199	0.167153	-0.449252	0.995379	0.120082	0.479493	0.357555	-0.562765	0.731381	0.0844429	-0.0180226	-0.20984	0.415315	0.775758	0.097932	0.486979	-0.247144	-0.235402	0.985045	0.188103	-0.613234	-0.234636	-0.2399	-0.673921	-0.0199953
Mg(H)	0.133883	0.258594	-0.569199	0.33368	0.565072	0.116759	0.38459	-0.14322	0.202553	1	0.202879	0.439578	-0.237446	0.212434	0.993999	0.0819809	0.301415	-0.0580858	0.206539	0.980898	-0.0319973	0.327215	0.0496015	0.331741	0.845145	0.361878	0.423346	-0.336147	0.0793656	0.917914	0.127665	0.270359	0.0523843	0.182534	0.993873	0.135246	0.102222	0.112656	0.117061	-0.621602
P(CX)	0.884683	0.671605	-0.0968273	0.589988	-0.113359	0.991511	0.656971	-0.0924437	0.440927	0.202879	1	0.664963	0.0419499	0.387936	0.188135	0.987494	0.644938	-0.301253	0.471606	0.244149	0.83749	0.704019	-0.543447	0.211839	0.000840349	0.648382	0.357256	0.439909	0.666437	0.102845	0.864601	0.206474	-0.0333441	0.440144	0.198059	-0.658007	-0.531025	0.047301	-0.449656	-0.233504
P(CB)	0.781627	0.829411	-0.679453	0.492452	0.105944	0.559312	0.992084	-0.0736821	0.334742	0.439578	0.664963	1	-0.0430141	0.323149	0.474544	0.546845	0.933371	0.0836543	0.332387	0.45385	0.374012	0.946029	0.132997	0.517652	0.421206	0.455942	0.727928	0.384458	0.615641	0.298716	0.723813	0.677107	0.0647178	0.333547	0.411039	-0.386468	-0.729518	-0.0546363	-0.153517	0.0293768
P(L)	-0.0306903	-0.051317	0.407486	-0.0475192	0.106924	0.074815	0.0600881	0.972532	-0.171023	-0.237446	0.0419499	-0.0430141	1	-0.18103	-0.182047	0.112399	0.1066	0.759827	-0.1506	-0.259261	-0.119114	-0.0439495	0.385456	-0.533074	-0.600257	-0.406024	-0.241872	-0.0397847	-0.294924	-0.483979	-0.0720656	-0.190246	0.869837	-0.17391	-0.313748	0.309433	-0.133312	0.805604	0.0870005	0.359877
P(S)	0.585722	0.32498	-0.287391	0.925304	0.250807	0.41689	0.289957	-0.314095	0.99193	0.212434	0.387936	0.323149	-0.18103	1	0.241628	0.406744	0.136184	-0.465909	0.989724	0.12294	0.442475	0.32587	-0.574858	0.733001	0.103945	-0.0661401	-0.26078	0.432951	0.754046	0.0992553	0.442231	-0.305156	-0.250121	0.983427	0.197483	-0.58293	-0.235322	-0.260555	-0.602291	-0.0214049
P(H)	0.140046	0.264495	-0.554999	0.374451	0.570792	0.10214	0.423017	-0.0854938	0.23255	0.993999	0.188135	0.474544	-0.182047	0.241628	1	0.0671757	0.332896	-0.00678937	0.236384	0.963012	-0.0691636	0.359301	0.046919	0.3261	0.814666	0.305618	0.427147	-0.362781	0.0889529	0.886537	0.140734	0.301038	0.108032	0.215628	0.980917	0.155148	0.0725843	0.171287	0.0934191	-0.548799
K(CX)	0.86418	0.606593	0.00904605	0.595963	-0.154271	0.996645	0.545837	-0.0402235	0.462199	0.0819809	0.987494	0.546845	0.112399	0.406744	0.0671757	1	0.539144	-0.287357	0.494771	0.126534	0.84567	0.596481	-0.584483	0.174642	-0.134526	0.594407	0.231186	0.469763	0.688636	-0.014277	0.827899	0.0785648	-0.0133137	0.465035	0.0765359	-0.684799	-0.513491	0.0714191	-0.494121	-0.200868
K(CB)	0.715229	0.721874	-0.512806	0.310101	0.222151	0.547264	0.960548	0.0927816	0.167153	0.301415	0.644938	0.933371	0.1066	0.136184	0.332896	0.539144	1	0.264447	0.153424	0.323808	0.304658	0.935446	0.362553	0.472928	0.269528	0.481848	0.801965	0.334525	0.509647	0.225063	0.75205	0.817768	0.227634	0.120331	0.269638	-0.445613	-0.845438	-0.0341802	-0.0457261	0.0466562
K(L)	-0.406754	-0.0693144	0.220939	-0.313236	0.103592	-0.329675	0.188964	0.841038	-0.449252	-0.0580858	-0.301253	0.0836543	0.759827	-0.465909	-0.00678937	-0.287357	0.264447	1	-0.471754	-0.0346039	-0.587228	-0.0670654	0.71163	-0.491373	-0.29077	-0.176352	0.325669	-0.455331	-0.540628	-0.103611	-0.432523	0.395527	0.87316	-0.45257	-0.102389	0.418767	-0.25146	0.590691	0.256907	0.286558
K(S)	0.643002	0.356371	-0.203218	0.93733	0.231723	0.506327	0.293555	-0.288815	0.995379	0.206539	0.471606	0.332387	-0.1506	0.989724	0.236384	0.494771	0.153424	-0.471754	1	0.125094	0.528709	0.370009	-0.588862	0.682412	0.0850263	-0.0322675	-0.255391	0.459461	0.797449	0.0802702	0.521457	-0.297167	-0.246439	0.990207	0.189768	-0.592398	-0.223074	-0.223834	-0.673102	-0.022155
K(H)	0.142802	0.324918	-0.554606	0.249063	0.523827	0.15198	0.396211	-0.155217	0.120082	0.980898	0.244149	0.45385	-0.259261	0.12294	0.963012	0.126534	0.323808	-0.0346039	0.125094	1	0.00746206	0.329909	0.0884151	0.287863	0.85292	0.480811	0.514994	-0.313378	0.094912	0.934585	0.112319	0.315281	0.0205365	0.104095	0.978451	0.127325	0.0696636	0.089581	0.126068	-0.700748
Mn(CX)	0.78642	0.397748	-0.111551	0.454656	-0.197358	0.862126	0.337258	-0.307821	0.479493	-0.0319973	0.83749	0.374012	-0.119114	0.442475	-0.0691636	0.84567	0.304658	-0.587228	0.528709	0.00746206	1	0.499384	-0.530239	0.245498	0.0217396	0.443642	-0.0151512	0.753144	0.693191	-0.110913	0.776508	-0.112501	-0.397223	0.512709	-0.0116916	-0.530927	-0.193117	-0.225668	-0.60804	-0.211965
Mn(CB)	0.82961	0.76962	-0.557303	0.47344	0.1569	0.626687	0.940265	-0.112917	0.357555	0.327215	0.704019	0.946029	-0.0439495	0.32587	0.359301	0.596481	0.935446	-0.0670654	0.370009	0.329909	0.499384	1	0.0552808	0.525003	0.351084	0.362411	0.641353	0.566578	0.720332	0.169912	0.879523	0.670162	-0.0581823	0.337166	0.295122	-0.328346	-0.649036	-0.0952704	-0.232778	0.0764194
Mn(L)	-0.589679	-0.0821223	0.0707744	-0.600065	0.26696	-0.58881	0.210818	0.492637	-0.562765	0.0496015	-0.543447	0.132997	0.385456	-0.574858	0.046919	-0.584483	0.362553	0.71163	-0.588862	0.0884151	-0.530239	0.0552808	1	-0.310232	0.125439	-0.227115	0.545827	-0.288783	-0.675329	0.111457	-0.62899	0.624469	0.489016	-0.601881	0.0416146	0.688441	0.116317	0.239813	0.315715	-0.0652893
Mn(S)	0.439778	0.471813	-0.48166	0.633809	0.484789	0.189881	0.485839	-0.595493	0.731381	0.331741	0.211839	0.517652	-0.533074	0.733001	0.3261	0.174642	0.472928	-0.491373	0.682412	0.287863	0.245498	0.525003	-0.310232	1	0.391092	0.224781	0.344496	0.331817	0.504773	0.416309	0.273858	0.323663	-0.45774	0.652421	0.345308	-0.601089	-0.286033	-0.519474	-0.347652	-0.384574
Mn(H)	0.0122542	0.219946	-0.718711	0.0877651	0.419609	-0.0903255	0.344251	-0.518288	0.0844429	0.845145	0.000840349	0.421206	-0.600257	0.103945	0.814666	-0.134526	0.269528	-0.29077	0.0850263	0.85292	0.0217396	0.351084	0.125439	0.391092	1	0.377737	0.468099	-0.114483	0.0640074	0.879715	0.0361548	0.338464	-0.385776	0.0864464	0.875671	0.185113	0.145977	-0.357053	0.0938828	-0.595186
Fe(CX)	0.415773	0.366906	-0.29504	0.104054	-0.145682	0.592337	0.442849	-0.424826	-0.0180226	0.361878	0.648382	0.455942	-0.406024	-0.0661401	0.305618	0.594407	0.481848	-0.176352	-0.0322675	0.480811	0.443642	0.362411	-0.227115	0.224781	0.377737	1	0.760029	-0.00259831	0.32227	0.56595	0.466613	0.542433	-0.208663	-0.0157193	0.411824	-0.598855	-0.475961	-0.384598	-0.155457	-0.513556
Fe(CB)	0.299866	0.542007	-0.440339	-0.07344	0.140249	0.227569	0.739291	-0.173557	-0.20984	0.423346	0.357256	0.727928	-0.241872	-0.26078	0.427147	0.231186	0.801965	0.325669	-0.255391	0.514994	-0.0151512	0.641353	0.545827	0.344496	0.468099	0.760029	1	-0.164654	0.168538	0.552358	0.3479	0.930953	0.0859424	-0.25435	0.429594	-0.472181	-0.731708	-0.388072	0.0960183	-0.182054
Fe(L)	0.646941	0.497708	-0.206556	0.234219	-0.034883	0.463595	0.368384	-0.209359	0.415315	-0.336147	0.439909	0.384458	-0.0397847	0.432951	-0.362781	0.469763	0.334525	-0.455331	0.459461	-0.313378	0.753144	0.566578	-0.288783	0.331817	-0.114483	-0.00259831	-0.164654	1	0.657804	-0.430725	0.481165	-0.19614	-0.432111	0.435792	-0.334906	-0.269315	-0.25984	-0.27599	-0.348589	-0.0243787
Fe(S)	0.846336	0.818877	-0.146716	0.69955	0.0888894	0.677618	0.572661	-0.421592	0.775758	0.0793656	0.666437	0.615641	-0.294924	0.754046	0.0889529	0.688636	0.509647	-0.540628	0.797449	0.094912	0.693191	0.720332	-0.675329	0.504773	0.0640074	0.32227	0.168538	0.657804	1	0.0412453	0.70477	0.125739	-0.463063	0.793779	0.0629863	-0.74831	-0.526494	-0.381537	-0.600137	-0.0669923
Fe(H)	-0.0174494	0.151851	-0.561319	0.177147	0.515616	0.0131525	0.250027	-0.371192	0.097932	0.917914	0.102845	0.298716	-0.483979	0.0992553	0.886537	-0.014277	0.225063	-0.103611	0.0802702	0.934585	-0.110913	0.169912	0.111457	0.416309	0.879715	0.56595	0.552358	-0.430725	0.0412453	1	-0.00944304	0.367556	-0.117391	0.0632543	0.942247	-0.0119883	0.045456	-0.211708	0.160842	-0.727129
Cu(CX)	0.854603	0.563505	-0.165399	0.614225	-0.126513	0.856448	0.72225	-0.213839	0.486979	0.127665	0.864601	0.723813	-0.0720656	0.442231	0.140734	0.827899	0.75205	-0.432523	0.521457	0.112319	0.776508	0.879523	-0.62899	0.273858	0.0361548	0.466613	0.3479	0.481165	0.70477	-0.00944304	1	0.411315	-0.167835	0.49534	0.114303	-0.587074	-0.542184	-0.0532022	-0.46454	0.0713816
Cu(CB)	0.209955	0.405784	-0.362534	-0.128857	0.156097	0.0897029	0.707565	-0.114121	-0.247144	0.270359	0.206474	0.677107	-0.190246	-0.305156	0.301038	0.0785648	0.817768	0.395527	-0.297167	0.315281	-0.112501	0.670162	0.624469	0.323663	0.338464	0.542433	0.930953	-0.19614	0.125739	0.367556	0.411315	1	0.125184	-0.299388	0.264705	-0.255258	-0.735279	-0.393432	0.100674	0.0760881
Cu(L)	-0.182141	-0.0412061	0.295261	-0.0327551	0.138868	-0.0421045	0.177024	0.914722	-0.235402	0.0523843	-0.0333441	0.0647178	0.869837	-0.250121	0.108032	-0.0133137	0.227634	0.87316	-0.246439	0.0205365	-0.397223	-0.0581823	0.489016	-0.45774	-0.385776	-0.208663	0.0859424	-0.432111	-0.463063	-0.117391	-0.167835	0.125184	1	-0.266521	-0.0148043	0.286191	-0.187242	0.799769	0.230851	0.289445
Cu(S)	0.604145	0.316602	-0.244733	0.926218	0.14734	0.473983	0.292025	-0.314238	0.985045	0.182534	0.440144	0.333547	-0.17391	0.983427	0.215628	0.465035	0.120331	-0.45257	0.990207	0.104095	0.512709	0.337166	-0.601881	0.652421	0.0864464	-0.0157193	-0.25435	0.435792	0.793779	0.0632543	0.49534	-0.299388	-0.266521	1	0.170406	-0.590904	-0.241602	-0.263828	-0.703198	0.0378236
Cu(H)	0.115986	0.227989	-0.595111	0.312122	0.529299	0.11247	0.351888	-0.222797	0.188103	0.993873	0.198059	0.411039	-0.313748	0.197483	0.980917	0.0765359	0.269638	-0.102389	0.189768	0.978451	-0.0116916	0.295122	0.0416146	0.345308	0.875671	0.411824	0.429594	-0.334906	0.0629863	0.942247	0.114303	0.264705	-0.0148043	0.170406	1	0.0975238	0.113326	0.0212672	0.109466	-0.646396
w(CX)	-0.612892	-0.488389	0.0834399	-0.611404	0.163362	-0.675772	-0.399626	0.438848	-0.613234	0.135246	-0.658007	-0.386468	0.309433	-0.58293	0.155148	-0.684799	-0.445613	0.418767	-0.592398	0.127325	-0.530927	-0.328346	0.688441	-0.601089	0.185113	-0.598855	-0.472181	-0.269315	-0.74831	-0.0119883	-0.587074	-0.255258	0.286191	-0.590904	0.0975238	1	0.555136	0.452305	0.433588	0.0777331
w(CB)	-0.595556	-0.569144	0.366312	-0.299017	-0.0184055	-0.476525	-0.797969	-0.069166	-0.234636	0.102222	-0.531025	-0.729518	-0.133312	-0.235322	0.0725843	-0.513491	-0.845438	-0.25146	-0.223074	0.0696636	-0.193117	-0.649036	0.116317	-0.286033	0.145977	-0.475961	-0.731708	-0.25984	-0.526494	0.045456	-0.542184	-0.735279	-0.187242	-0.241602	0.113326	0.555136	1	0.238427	0.0330992	-0.2153
w(L)	-0.0225999	0.16631	0.420608	0.00621371	0.07706	0.0537072	0.00960527	0.866552	-0.2399	0.112656	0.047301	-0.0546363	0.805604	-0.260555	0.171287	0.0714191	-0.0341802	0.590691	-0.223834	0.089581	-0.225668	-0.0952704	0.239813	-0.519474	-0.357053	-0.384598	-0.388072	-0.27599	-0.381537	-0.211708	-0.0532022	-0.393432	0.799769	-0.263828	0.0212672	0.452305	0.238427	1	0.175151	0.26011
w(S)	-0.410759	-0.171267	-0.209208	-0.619854	0.246971	-0.500918	-0.11199	0.205889	-0.673921	0.117061	-0.449656	-0.153517	0.0870005	-0.602291	0.0934191	-0.494121	-0.0457261	0.256907	-0.673102	0.126068	-0.60804	-0.232778	0.315715	-0.347652	0.0938828	-0.155457	0.0960183	-0.348589	-0.600137	0.160842	-0.46454	0.100674	0.230851	-0.703198	0.109466	0.433588	0.0330992	0.175151	1	-0.198456
w(H)	-0.0761934	-0.0557974	0.347147	-0.0129868	-0.55806	-0.20255	0.0692989	0.331529	-0.0199953	-0.621602	-0.233504	0.0293768	0.359877	-0.0214049	-0.548799	-0.200868	0.0466562	0.286558	-0.022155	-0.700748	-0.211965	0.0764194	-0.0652893	-0.384574	-0.595186	-0.513556	-0.182054	-0.0243787	-0.0669923	-0.727129	0.0713816	0.0760881	0.289445	0.0378236	-0.646396	0.0777331	-0.2153	0.26011	-0.198456	1
